# Supplementary material for: Intranasal Immunization with a Recombinant Adenovirus Encoding Multi-Stage Antigens of Mycobacterium tuberculosis Preferentially Elicited CD8+ T Cell Immunity and Conferred a Superior Protection in the Lungs of Mice than Bacillus Calmette–Guerin
Source: Vaccines (Basel). 2024 Sep 6;12(9):1022. doi: 10.3390/vaccines12091022 (PMC11436211; doi:10.3390/vaccines12091022)
Supplement: Supplementary file 1 [file vaccines-12-01022-s001.zip]

Archive with 1 entries (1 files):
- vaccines-3104174-supplementary.pdf
